# Supplementary material for: Could Horizontal Gene Transfer Explain 5S rDNA Similarities Between Frogs and Worm Parasites?
Source: Biomolecules. 2025 Jul 12;15(7):1001. doi: 10.3390/biom15071001 (PMC12294053; doi:10.3390/biom15071001)
Supplement: Supplementary file 1 [file biomolecules-15-01001-s001.zip]

Archive with 1 entries (1 files):
- biomolecules-3569312-supplementary.pdf
